# Supplementary material for: Assessment of the inclusion of vaccination as an intervention to reduce antimicrobial resistance in AMR national action plans: a global review
Source: Global Health. 2022 Oct 17;18:85. doi: 10.1186/s12992-022-00878-6 (PMC9574789; doi:10.1186/s12992-022-00878-6)
Supplement: Supplementary file 1 — Additional file 1. [file 12992_2022_878_MOESM1_ESM.xlsx]

## Sheet: NAPs 
National Action Plan	Income_Group	Regional_Groups	NAP_Published	Vaccination	Vaccination_Objective	Vaccination_Specific	Key_Components
Afghanistan	1	1	3	1	1	1	3		Income_group
Argentina	3	4	4	1	2	2	0		1	Low (LIC)
Australia	4	2	6	1	2	2	0		2	Lower-Middle (LMIC)
Austria	4	5	4	2	2	2	0		3	Upper-Middle (UMIC)
Bahrain	4	1	5	1	2	2	4		4	High (HIC)
Bangladesh	2	3	3	2	2	2	0
Barbados	4	4	3	1	1	1	1		Regional_groups
Bhutan	2	3	4	2	2	2	1		1	Eastern Mediterranean Region (EMR)
Brazil	3	4	4	1	1	2	2		2	Western Pacific Region (WPR)
Brunei	4	2	5	1	1	2	0		3	South-East Asia Region (SEAR)
Burkina Faso	1	6	3	1	2	2	4		4	Region of the Americas (RAM)
Cambodia	2	2	5	1	2	2	2		5	European Region (EUR)
Canada	4	4	3	1	2	2	0		6	African Region (AFR)
China	3	2	2	1	2	2	0
Costa Rica	3	4	4	1	2	2	1		Vaccination			NAP_Published
Denmark	4	5	3	2	2	2	0		1	Yes	1	2015
Egypt	2	1	4	1	2	2	3		2	No	2	2016
Eritrea	1	6	7	1	1	2	4				3	2017
Eswatini	2	6	4	1	2	2	2		Vaccination_Objective		4	2018
Ethiopia	1	6	1	1	1	2	0		1	Yes	5	2019
Fiji	3	2	1	1	1	2	0		2	No	6	2020
Finland	4	5	3	1	2	1	0				7	2021
Germany	4	5	1	2	2	2	0		Vaccination_Specific
Ghana	2	6	3	1	2	2	4		1	Yes
India	2	3	3	1	1	1	1		2	No
Indonesia	3	3	3	1	2	2	1
Iran, Islamic Rep.	3	1	2	1	1	1	0		Key_Components
Iraq	3	1	4	1	2	2	4		0	None
Ireland	4	5	3	1	1	2	1		1	1
Italy	4	5	3	1	2	1	0		2	2
Japan	4	2	2	1	1	1	0		3	3
Jordan	3	1	4	1	2	2	4		4	All
Kenya	2	6	3	1	2	2	1
Korea, Dem. People's Rep.	1	3	4	1	2	2	3
Laos	2	2	5	1	2	2	2
Lebanon	3	1	5	2	2	2	4
Liberia	1	6	4	1	2	2	4
Libya	3	1	5	1	1	2	4
Malaysia	3	2	3	1	1	1	1
Maldives	3	3	3	1	1	2	1
Marshall Islands	3	2	5	1	1	2	1
Mauritius	4	6	3	1	2	2	2
Micronesia	2	2	5	1	1	2	1
Mongolia	2	2	3	2	2	2	1
Morocco	2	1	5	1	2	1	3
Myanmar	2	3	3	1	1	1	1
Nepal	2	3	2	1	2	2	0
Netherlands	4	5	1	2	2	2	0
New Zealand	4	2	3	1	2	2	0
Nigeria	2	6	3	1	1	2	4
Norway	4	5	1	1	1	1	0
Oman	4	1	3	1	1	2	0
Pakistan	2	1	3	1	1	2	3
Palestine	2	1	6	1	2	2	4
Papua New Guinea	2	2	5	1	2	2	2
Paraguay	3	4	3	1	1	2	1
Peru	3	4	3	1	2	2	4
Philippines	2	2	5	2	2	2	3
Saudi Arabia	4	1	3	1	2	2	4
Serbia	3	5	5	1	2	2	1
Sierra Leone	1	6	4	1	1	2	3
Singapore	4	2	3	1	1	2	0
South Africa	3	6	4	1	1	2	0
Sri Lanka	2	3	3	1	2	2	0
Sudan	1	1	4	1	2	2	3
Sweden	4	5	6	1	2	2	0
Switzerland	4	5	1	1	1	1	1
Tajikistan	1	5	4	1	1	2	3
Tanzania	2	6	3	1	1	2	4
Thailand	3	3	3	2	2	2	1
Timor-Leste	2	3	3	1	1	2	1
Tunisia	2	1	5	1	1	1	4
Turkmenistan	3	5	3	1	1	2	2
United Arab Emirates	4	1	5	1	2	1	3
United Kingdom	4	5	5	1	1	1	0
United States	4	4	1	1	2	1	0
Zimbabwe	2	6	3	1	1	1	3
